# Supplementary material for: Important roles of the human leukocyte antigen class I and II molecules and their associated genes in the autoimmune coagulation factor XIII deficiency via whole-exome sequencing analysis
Source: PLoS One. 2021 Sep 10;16(9):e0257322. doi: 10.1371/journal.pone.0257322 (PMC8432773; doi:10.1371/journal.pone.0257322)
Supplement: S1 Table — (XLSX) [file pone.0257322.s003.xlsx]

## Sheet: S1 Table
S1 Table Summary of FXIII tests in 20 autoimmune FXIII deficiency cases.
Case No.	Area (Pref.)	FXIII-A Ag (U/mL)	FXIII-B Ag (U/mL)	FXIII-A2B2 Ag (U/mL)	FXIII Inhibitor (BU)	Relative anti-FXIII-A IgG (ELISA)*	Anti-FXIII-A autoantibody (ICT)
1	Fukuoka	0.14	1	<0.02	0.9	1	0.227607
4	Chiba	1.56	1.07	<0.02	4	0.76	0.933888
6	Okayama	<0.02	0.67	<0.02	5.8	1.53	0.461812
8***	Saga	0.78	1.11	0.87	0.7	0.3	0.0456276
9	Ishikawa	<0.02	0.85	<0.02	6.4	0.64	0.563885
10	Osaka	0.42	1.08	<0.02	37	1.82	0.636191
11	Fukui	1.83	1.04	<0.02	21	1.56	1.39885
15***	Hiroshima	2.64	1.53	2.52	0	0.04	0.0405412
17	Mie	0.59	0.57	<0.02	118.5	2.95	0.968824
19	Aichi	0.98	0.61	<0.02	27	1.67	0.610182
20	Tokyo	0.71	0.65	0.07	6.9	0.9	0.351722
27	Chiba	<0.02	0.34	<0.02	51.5	2.035	0.647817
28**	Gunma	<0.02	0.68	<0.02	26.4	1.865	0.219914
29***	Hokkaido	0.28	0.76	0.37	0.4	0.01	0.0812899
35**	Gunma	0.28	0.62	<0.02	14.9	1.45	0.502641
39	Fukuoka	0.71	0.84	<0.02	17.7	1.24	0.347927
40	Aichi	0.99	0.67	<0.02	9.7	1.05	0.635164
42	Tokyo	<0.02	0.55	<0.02	0.8	1.29	0.449321
44	Kanagawa	0.19	0.67	<0.02	8.5	1.1	0.494706
48****	Hokkaido	0.5	0.76	0.64	0.1	0	0.0361237
*The autoantibody level in Case 1 was set to 1 and shown as a relative level.
**These two cases were from the same institution.
***These three cases cantained anti-activated FXIII-A autoantibody.
****This case contained anti-FXIII-B autoantibody.
