# Supplementary material for: Important roles of the human leukocyte antigen class I and II molecules and their associated genes in the autoimmune coagulation factor XIII deficiency via whole-exome sequencing analysis
Source: PLoS One. 2021 Sep 10;16(9):e0257322. doi: 10.1371/journal.pone.0257322 (PMC8432773; doi:10.1371/journal.pone.0257322)
Supplement: S2 Table — Japanese population data was obtained from "Population by Sex and Sex ratio for Prefectures—Total population, Japanese population, October 1, 2016" in portal site of official statistics of Japan (https://www.e-stat.go.jp/en/stat-search/files?page=1&layout=datalist&toukei=00200524&tstat=000000090001&cycle=7&year=20160&tclass1=000001011679&tclass2val=0) and modified the layout a little. Two-tailed Fisher’s exact test was used to compare differences in distribution between the Japanese population and the autoimmune FXIII deficiency cases used in this study. (XLSX) [file pone.0257322.s004.xlsx]

## Sheet: S2 Table
S2 Table Comparison of the distribution of the number of autoimmune FXIII deficiency cases used in this study and the population of each prefecture in Japan.
Prefecture	Japanese population (2016) (1,000 people)	Autoimmune FXIII deficiency (in this study)
		Number of cases	P-Value
Hokkaido	5352	2	0.2137
Aomori	1293	0	1
Iwate	1268	0	1
Miyagi	2330	0	1
Akita	1010	0	1
Yamagata	1113	0	1
Fukushima	1901	0	1
Ibaraki	2905	0	1
Tochigi	1966	0	1
Gunma	1967	2	0.0437
Saitama	7289	0	0.6232
Chiba	6236	2	0.2605
Tokyo	13624	2	1
Kanagawa	9145	1	1
Niigata	2286	0	1
Toyama	1061	0	1
Ishikawa	1151	1	0.1843
Fukui	782	1	0.1314
Yamanashi	830	0	1
Nagano	2088	0	1
Gifu	2022	0	1
Shizuoka	3688	0	1
Aichi	7507	2	0.3369
Mie	1808	1	0.2581
Shiga	1413	0	1
Kyoto	2605	0	1
Osaka	8833	1	1
Hyogo	5520	0	1
Nara	1356	0	1
Wakayama	954	0	1
Tottori	570	0	1
Shimane	690	0	1
Okayama	1915	1	0.2697
Hiroshima	2837	1	0.3671
Yamaguchi	1394	0	1
Tokushima	750	0	1
Kagawa	972	0	1
Ehime	1375	0	1
Kochi	721	0	1
Fukuoka	5104	2	0.1965
Saga	828	1	0.1314
Nagasaki	1367	0	1
Kumamoto	1774	0	1
Oita	1160	0	1
Miyazaki	1096	0	1
Kagoshima	1637	0	1
Okinawa	1439	0	1
Total	126932	20
Japanese population data was obtained from "Population by Sex and Sex ratio for Prefectures - Total population, Japanese population, October 1, 2016" in portal site of official statistics of Japan (https://www.e-stat.go.jp/en/stat-search/files?page=1&layout=datalist&toukei=00200524&tstat=000000090001&cycle=7&year=20160&tclass1=000001011679&tclass2val=0) and modified the layout a little. Two-taile…
