# Supplementary material for: Important roles of the human leukocyte antigen class I and II molecules and their associated genes in the autoimmune coagulation factor XIII deficiency via whole-exome sequencing analysis
Source: PLoS One. 2021 Sep 10;16(9):e0257322. doi: 10.1371/journal.pone.0257322 (PMC8432773; doi:10.1371/journal.pone.0257322)
Supplement: S9 Table — If variant allelic frequency compared with database was significantly high, the term “High” was described in column 1. If the frequency was significantly low, the term “Low” was described in column 1. The missing value are displayed in a gray box. (XLSX) [file pone.0257322.s011.xlsx]

## Sheet: S9 Table
S9 Table FXIII inhibitors and anti-FXIII autoantibody levels measured by ELISA and ICT in each genotypes except for MHC class I and II molecules and their associated genes.
Frequency	Chr	Pos	Ref	Var	Gene ID	dbSNP_ID	N			FXIII inhibitor (BU)			Relative anti-FXIII-A autoAb against AiF13D-1 set to 1.0 (ELISA)			Anti-FXIII-A autoAb (ICT, AU)
										Median			Median			Median
							Ref	Hetero	Homo	Ref	Hetero	Homo	Ref	Hetero	Homo	Ref	Hetero	Homo
High	1	87045895	ATCCTACACCTAC	A	CLCA4	rs772880712	10	10	0	6.1	16.3		1.025	1.345		0.51	0.42
High	1	226924196	C	T	ITPKB	rs3754413	15	5	0	5.8	21		1	1.56		0.45	0.64
High	2	74687549	CT	C	WBP1	rs773064295	5	4	11	21	3.8	5.8	1.56	0.6	1.05	0.5	0.2	0.56
High	5	147466001	G	A	SPINK5	rs17860502	10	10	0	6.1	9.1		1.105	1.17		0.48	0.47
Low	5	147477551	C	T	SPINK5	rs34482796	8	11	1	6.65	9.7	21	0.83	1.29	1.56	0.42	0.46	1.4
High	5	147480080	G	A	SPINK5	rs2303064	2	12	6	12.5	8.3	7.45	1.16	1.265	0.87	1.165	0.455	0.355
Low	5	147480955	A	G	SPINK5	rs2303067	7	12	1	6.4	8.3	21	0.76	1.265	1.56	0.49	0.455	1.4
Low	5	147498019	G	A	SPINK5	rs3777134	8	11	1	6.65	9.7	21	0.83	1.29	1.56	0.42	0.46	1.4
Low	6	6174866	G	A	F13A1	rs5982	12	8	0	6.1	22.05		1.05	1.53		0.455	0.64
Low	12	121600253	T	C	P2RX7	rs208294	10	8	2	7.7	8.05	10.85	1.41	1.025	1	0.475	0.365	0.64
High	16	70989335	G	A	HYDIN	rs1774541	0	20	0		7.7			1.17			0.478259
High	19	7935885	A	G	FLJ22184	rs12974877	7	13	0	8.5	6.9		1.1	1.24		0.49	0.46
High	19	7935888	C	G	FLJ22184	rs12978074	9	11	0	8.5	6.9		1.1	1.24		0.56	0.35
High	20	1895965	C	A	SIRPA	rs17855614	1	8	11	26.4	7.15	6.9	1.87	1.075	1.29	0.22	0.475	0.5
High	20	60712511	A	G	PSMA7	rs2281740	0	3	17		14.9	6.9		1.45	1.1		0.5	0.46
If variant allelic frequency compared with database was significantly high, the term “High” was described in column 1. If the frequency was significantly low, the term “Low” was described in column 1. The missing value are displayed in a gray box.
